# Supplementary material for: Intervention Strategies to Overcome HPV Vaccine Hesitancy Among Hispanic Immigrants in the USA: A Video-Based Approach
Source: Vaccines (Basel). 2025 May 28;13(6):574. doi: 10.3390/vaccines13060574 (PMC12197449; doi:10.3390/vaccines13060574)
Supplement: Supplementary file 1 [file vaccines-13-00574-s001.zip]

Archive with 1 entries (1 files):
- vaccines-3625016-supplementary.pdf
